# Supplementary material for: Altered inflammasome machinery as a key player in the perpetuation of Rett syndrome oxinflammation
Source: Redox Biol. 2019 Oct 6;28:101334. doi: 10.1016/j.redox.2019.101334 (PMC6812177; doi:10.1016/j.redox.2019.101334)
Supplement: Multimedia component 2 [file mmc2.xml]

<?xml version="1.0" encoding="UTF-8" standalone="no"?><data:data><datasets><author>gvalacc@ncsu.edu</author><type>0</type><dataset><value>1</value><reason>Data will be made available on request</reason><comments/></dataset></datasets></data:data>
